# Supplementary material for: The landscape of transcriptional profiles in human oocytes with different chromatin configurations
Source: J Ovarian Res. 2024 May 10;17:99. doi: 10.1186/s13048-024-01431-2 (PMC11088011; doi:10.1186/s13048-024-01431-2)
Supplement: Supplementary file 1 — Supplementary Material 1 [file 13048_2024_1431_MOESM1_ESM.xlsx]

## Sheet: Sheet1
Data S1. QC of FASTQ files using FASTQC.
Sample	Total sequence	Sequences flagged as poor quality	Sequence length	%GC
hNSN1_R1.fq	30940526	0	45-150	42
hNSN1_R2.fq	30940526	0	30-150	42
hNSN2_R1.fq	27250684	0	31-150	43
hNSN2_R2.fq	27250684	0	30-150	43
hSN1_R1.fq	41098916	0	39-150	43
hSN1_R2.fq	41098916	0	30-150	43
hSN2_R1.fq	37125084	0	30-150	43
hSN2_R2.fq	37125084	0	33-150	43
